# Supplementary material for: ﻿Mezcala – a new segregate genus of mimosoid legume (Leguminosae, Caesalpinioideae, mimosoid clade) narrowly endemic to the Balsas Depression in Mexico
Source: PhytoKeys. 2022 Aug 22;205:191–201. doi: 10.3897/phytokeys.205.78297 (PMC9849040; doi:10.3897/phytokeys.205.78297)
Supplement: XML Treatment for Mezcala balsensis [file phytokeys.205.78297-treatment2.xml]

<!DOCTYPE tp:taxon-treatment
  PUBLIC "-//TaxonX//DTD Taxonomic Treatment Publishing DTD v0 20100105//EN" "tax-treatment-NSO.dtd">
<tp:taxon-treatment xmlns:tp="http://www.plazi.org/taxpub"><tp:treatment-meta><kwd-group><label>Taxon classification</label><kwd>
              <named-content content-type="kingdom">Plantae</named-content>
            </kwd><kwd>
              <named-content content-type="order">Fabales</named-content>
            </kwd><kwd>
              <named-content content-type="family">Leguminosae</named-content>
            </kwd></kwd-group><mixed-citation publication-type="journal"><person-group><name><surname>Hughes</surname><given-names>Colin E.</given-names></name><name><surname>Ringelberg</surname><given-names>Jens J.</given-names></name><name><surname>Luckow</surname><given-names>Melissa</given-names></name><name><surname>Jiménez</surname><given-names>José Luis Contreras</given-names></name></person-group><article-title>﻿<italic><tp:taxon-name><tp:taxon-name-part taxon-name-part-type="genus" reg="Mezcala">Mezcala</tp:taxon-name-part></tp:taxon-name></italic> – a new segregate genus of mimosoid legume (<tp:taxon-name><tp:taxon-name-part taxon-name-part-type="family">Leguminosae</tp:taxon-name-part></tp:taxon-name>, <tp:taxon-name><tp:taxon-name-part taxon-name-part-type="subfamily">Caesalpinioideae</tp:taxon-name-part></tp:taxon-name>, mimosoid clade) narrowly endemic to the Balsas Depression in Mexico</article-title><source>PhytoKeys</source><day>22</day><month>08</month><year>2022</year><volume>205</volume><fpage>191</fpage><lpage>201</lpage><pub-id pub-id-type="doi">10.3897/phytokeys.205.78297</pub-id></mixed-citation></tp:treatment-meta><tp:nomenclature><label>﻿</label><tp:taxon-name>
            <object-id xmlns:xlink="http://www.w3.org/1999/xlink" content-type="arpha" xlink:type="simple">3C139BB4-CEE8-50ED-826C-60B27B4C2DCA</object-id>
            <tp:taxon-name-part taxon-name-part-type="genus" reg="Mezcala">Mezcala</tp:taxon-name-part>
            <tp:taxon-name-part taxon-name-part-type="species" reg="balsensis">balsensis</tp:taxon-name-part>
            <object-id xmlns:xlink="http://www.w3.org/1999/xlink" content-type="ipni" xlink:type="simple">urn:lsid:ipni.org:names:77303769-1</object-id>
          </tp:taxon-name><tp:taxon-authority>(J.L. Contr.) C.E. Hughes &amp; J.L. Contr.</tp:taxon-authority><tp:taxon-status xmlns:xlink="http://www.w3.org/1999/xlink" xlink:type="simple">comb. nov.</tp:taxon-status></tp:nomenclature><tp:treatment-sec sec-type="Basionym" id="SECID0EGIAG"><title>Basionym.</title><p><italic><tp:taxon-name><tp:taxon-name-part taxon-name-part-type="genus" reg="Desmanthus">Desmanthus</tp:taxon-name-part><tp:taxon-name-part taxon-name-part-type="species" reg="balsensis">balsensis</tp:taxon-name-part></tp:taxon-name></italic> J.L. Contr., Phytologia 60 (2): 89. (1986).</p></tp:treatment-sec><tp:treatment-sec sec-type="material" id="SECID0EXIAG"><title>Type.</title><p>Mexico, Guerrero, Mpio. Zumpango del Río, 4 km ENE of Xochipala, 7 Nov. 1985, <italic>Contreras 1737</italic> (holotype: FCME!; isotypes: MEXU – 2 sheets!, MO, TEX!).</p></tp:treatment-sec></tp:taxon-treatment>
